# Supplementary material for: Correction: Invasion Potential of Two Tropical Physalis Species in Arid and Semi-Arid Climates: Effect of Water-Salinity Stress and Soil Types on Growth and Fecundity
Source: PLoS One. 2024 Dec 19;19(12):e0316419. doi: 10.1371/journal.pone.0316419 (PMC11658513; doi:10.1371/journal.pone.0316419)
Supplement: S1 File — (XLSX) [file pone.0316419.s001.xlsx]

## Sheet: Water Stress Experiemnt
Weeds/plants	Treatments	RGR	PH	TFM	TDM	FDR	SMF	RL	RMF	RSR	K	Mg	Na	Ca	P	K/Na	Water Contents	Capsules/plant	Seeds/plant	Seedling Survival
P. angulata	1	0.221077	86.9	105.33	14.5	7.26414	67.1034	43.2	32.8966	0.490236	53.7116	6.29769	3.18184	5.76377	2.04923	16.8807	86.2337	34	3508.63	100
P. angulata	1	0.275231	80.5	121.02	18.02	6.71587	73.1964	40.4	26.8036	0.366187	37.0345	5.30101	2.11531	5.21871	1.25924	17.5079	85.1099	35	3611.83	100
P. angulata	1	0.292615	80.1	140.09	19.15	7.3154	72.7415	31.1	27.2585	0.374731	39.5574	6.40259	2.22762	5.94926	1.34918	17.7577	86.3302	33	3405.44	100
P. angulata	1	0.223692	82.1	121.45	14.67	8.2788	74.3013	29.2	25.6987	0.345872	43.9963	6.41608	2.43352	5.4591	1.43771	18.0793	87.921	36	3715.02	100
P. angulata	1	0.227077	82.1	122.79	14.89	8.24647	80.188	37.3	19.812	0.247069	52.2813	5.06276	2.45865	4.9439	1.86221	21.2642	87.8736	35	3611.83	100
P. angulata	1	0.233231	83.1	138.36	15.29	9.04905	79.2021	43.4	20.7979	0.262593	59.8059	6.30428	2.84871	5.97721	2.06625	20.9941	88.9491	33	3405.44	100
P. angulata	1	0.205846	82.3	129.52	13.51	9.58697	80.9771	35	19.0229	0.234918	63.1231	7.11378	3.23414	6.81189	2.28857	19.5177	89.5692	34	3508.63	100
P. angulata	1	0.218308	86.2	132.58	14.32	9.25838	78.0028	42.6	21.9972	0.282005	56.5057	6.19077	2.78115	5.69382	1.95446	20.3174	89.199	36	3715.02	100
P. angulata	1	0.223	81.09	123.98	15.64	8.02	79.11	38.14	23.1	0.311	54.32	6.11	2.71	5.45	1.98	21.02	87.3851	35	3611.83	100
P. angulata	1	0.25	84.74	128.81	15.45	8.4	72.32	37.41	25.47	0.34	47.18	6.16	2.61	6	1.59	17.06	88.0056	34	3508.63	100
P. angulata	0.75	0.154	72.1	94.63	10.14	9.33235	83.7278	37.9	16.2722	0.194346	58.749	6.98876	2.76461	6.67034	2.15	21.2504	89.2846	22	1975.21	100
P. angulata	0.75	0.168462	78.6	92.01	11.08	8.30415	78.7004	36.8	21.2996	0.270642	63.3556	7.32075	2.11244	6.72296	2.0832	29.9916	87.9578	21	1885.43	100
P. angulata	0.75	0.178769	69.5	94	11.75	8	78.2128	41.2	21.7872	0.278564	49.8631	6.48811	2.09949	5.55538	1.85197	23.7501	87.5	20	1795.65	100
P. angulata	0.75	0.139231	57.1	67.59	9.18	7.36275	75.1634	29.6	24.8366	0.330435	54.7884	7.17621	2.25959	6.197	2.05313	24.2471	86.4181	23	2065	100
P. angulata	0.75	0.169846	70.9	98.43	11.17	8.812	79.4091	33.6	20.5909	0.259301	60.1237	7.20226	2.24101	6.28417	2.06492	26.8289	88.6518	22	1975.21	100
P. angulata	0.75	0.147538	83.1	102.08	9.72	10.5021	80.8642	32.8	19.1358	0.236641	55.5944	7.85747	3.77883	6.23056	2.13183	14.7121	90.4781	24	2154.78	100
P. angulata	0.75	0.150308	78.1	97.8	9.9	9.87879	76.4646	38.6	23.5354	0.307794	61.4701	7.35875	3.22476	6.85075	2.23012	19.0619	89.8773	23	2065	100
P. angulata	0.75	0.149692	78.6	90.6	9.86	9.18864	76.8623	35.2	23.1377	0.447871	60.5405	7.52774	3.03639	6.66479	2.1467	19.9383	89.117	21	1885.43	100
P. angulata	0.75	0.154	77.32	89.12	9.09	9.31	74.53	34.12	22.12	0.341	55.43	7.11	3.33	6.02	2.11	20.21	89.8003	22	1975.21	100
P. angulata	0.75	0.16	69.68	95.17	11.61	8.54	82.82	37.31	20.53	0.24	60.69	7.37	2.05	6.77	2.07	24.74	87.8008	24	2154.78	100
P. angulata	0.5	0.0886154	56.6	48.01	5.89	8.1511	77.2496	30.3	22.7504	0.294505	61.9597	6.77161	1.97504	6.0155	1.72825	31.3714	87.7317	18	1216.95	100
P. angulata	0.5	0.132462	62	68.68	8.74	7.85812	72.9974	28.4	27.0026	0.314286	58.7183	6.92456	2.06496	6.1338	1.88266	28.4356	87.2743	17	1149.34	100
P. angulata	0.5	0.120154	55.2	62.42	7.94	7.86146	73.2997	23.2	26.7003	0.364261	59.48	6.47433	1.60677	5.96429	1.67044	37.0183	87.2797	17	1149.34	100
P. angulata	0.5	0.113077	53.1	58.01	7.48	7.75535	75.8021	26.5	24.1979	0.319224	60.8769	6.70982	1.95139	6.05779	1.72825	31.1966	87.1057	18	1216.95	100
P. angulata	0.5	0.0996923	57.3	59.25	6.61	8.96369	76.3994	28.3	23.6006	0.308911	76.3985	8.08644	2.43377	6.89242	2.66645	31.391	88.8439	16	1081.73	100
P. angulata	0.5	0.0953846	66.4	64.18	6.33	10.139	79.9368	37.5	20.0632	0.250988	72.1723	7.33587	2.64774	6.55328	2.37734	27.2581	90.1371	18	1216.95	100
P. angulata	0.5	0.0801538	63.9	58.33	5.34	10.9232	80.3371	29.6	19.6629	0.244755	71.5039	7.43236	2.40726	6.55116	2.50699	29.7035	90.8452	17	1149.34	100
P. angulata	0.5	0.0907692	66.2	67.5	6.03	11.194	81.1146	27.4	18.8854	0.203593	73.3035	7.72697	2.51121	6.61522	2.52743	29.1905	91.0667	17	1149.34	100
P. angulata	0.5	0.092	65.32	61.01	6.23	10.21	75.32	27.3	21.3	0.234	66.34	6.89	2.34	6.23	2.12	28.08	89.7886	16	1081.73	100
P. angulata	0.5	0.111	54.86	60.59	7.36	8	78.96	30.5	24.42	0.341	67.26	7.48	2.06	6.47	2.15	33.32	87.8528	17	1149.34	100
P. angulata	0.25	0.0283077	30.2	15.47	1.97	7.85279	67.0051	24	32.9949	0.492424	61.3755	5.41971	1.44773	5.20647	1.53342	42.3944	87.2657	4	116	100
P. angulata	0.25	0.0198462	26.1	12.86	1.42	9.05634	69.0141	28.1	30.9859	0.44898	60.8938	5.60818	1.64	5.56392	1.57107	37.1304	88.958	4	120	100
P. angulata	0.25	0.0287692	26.9	15.88	2	7.94	65.5	25.2	34.5	0.526718	58.0329	6.35893	1.9322	5.855	1.5879	30.0346	87.4055	3	132	100
P. angulata	0.25	0.026	23.5	12.72	1.82	6.98901	57.1429	27.4	42.8571	0.75	60.043	5.59852	1.51563	5.66593	1.64681	39.6159	85.6918	3	111	100
P. angulata	0.25	0.0295385	34.2	17.77	2.05	8.66829	73.6585	21.1	26.3415	0.357616	83.1278	7.146	1.75447	5.36767	2.15331	47.3807	88.4637	3	110	100
P. angulata	0.25	0.0323077	34.4	21.27	2.23	9.53812	75.7848	26.2	24.2152	0.319527	72.5214	7.17867	2.11896	5.77714	1.88486	34.2251	89.5157	3	109	100
P. angulata	0.25	0.0410769	40.1	24.66	2.8	8.80714	76.7857	22.5	23.2143	0.302326	71.0971	6.70115	2.04254	5.80071	1.62044	34.8082	88.6456	3	121	100
P. angulata	0.25	0.0424615	45.9	19.54	2.89	6.76125	78.0952	17.2	21.9048	0.267544	77.3411	6.98572	1.95867	5.61743	2.00307	39.4865	85.2098	5	117	100
P. angulata	0.25	0.033	32.54	18.78	2.22	7.11	74.01	23.09	31.09	0.278	70.32	7.01	1.81	5.45	1.98	39.4865	88.1789	4	116	100
P. angulata	0.25	0.031	32.79	16.26	2.08	9.29	66.75	24.84	28.16	0.591	65.79	5.74	1.79	5.77	1.52	36.78	87.2079	3	117	100
P. angulata	0.125	0.00846154	16.1	4.8	0.68	7.05882	61.039	27.3	38.961	0.581395	51.3112	5.87605	1.94583	6.04305	1.6493	26.3698	85.8333	2	14	75
P. angulata	0.125	0.00984615	17	5.67	0.77	7.36364	46.3636	20.1	53.6364	0.638298	49.9036	5.47664	1.82031	5.98321	1.58304	27.415	86.4198	3	12	75
P. angulata	0.125	0.0149231	15.9	10.04	1.1	9.12727	67.6768	22.1	32.3232	1.15686	54.4815	6.48716	2.05855	6.20074	1.74495	26.466	89.0438	2	13	75
P. angulata	0.125	0.03	22.1	8.72	2.08	4.19231	65.8537	18.2	34.1463	0.552239	47.6472	6.17069	1.86135	6.10833	1.61628	25.5982	76.1468	3	11	75
P. angulata	0.125	0.0213846	23.1	11.42	1.52	7.51316	67.7632	27.6	32.2368	0.475728	64.0478	6.42687	1.7099	5.46014	1.7722	37.4571	86.69	3	15	75
P. angulata	0.125	0.018	26.4	10.33	1.3	7.94615	76.1538	28.3	23.8462	0.313131	72.7971	6.44938	2.57289	5.2292	1.83926	28.2939	87.4153	2	16	75
P. angulata	0.125	0.0146154	24	9.35	1.08	8.65741	68.5185	23.5	31.4815	0.459459	48.0176	4.54691	2.2909	4.30441	1.20213	20.9602	88.4492	2	17	75
P. angulata	0.125	0.00707692	15.1	4.35	0.59	7.37288	67.7966	25.2	32.2034	0.475	59.5108	6.26807	2.30867	4.75996	1.46394	25.7771	86.4368	2	14	75
P. angulata	0.125	0.017	20.21	7.87	1.11	7.09	64.12	23.13	33.43	0.511	54.3	5.81	2.12	5.21	1.7	26.71	85.8958	2	11	75
P. angulata	0.125	0.019	19.72	8.3	1.17	7.72	66.17	24.95	36.28	0.652	57.63	6.12	2.02	5.81	1.52	27.87	85.9036	2	15	75
P. philadelphica	1	0.241167	86.8	98.48	14.59	6.74983	76.6964	45.4	23.3036	0.303843	39.6426	6.97762	0.627135	6.01915	2.88583	63.2122	85.1848	39	4613.24	100
P. philadelphica	1	0.250833	94.3	105.26	15.17	6.93869	83.6519	47.6	16.3481	0.195429	40.1986	6.54596	0.494081	6.10203	2.76392	81.3604	85.5881	41	4849.81	100
P. philadelphica	1	0.233333	94.2	109.98	14.12	7.78895	82.5779	48	17.4221	0.210978	41.3849	7.00195	0.48	6.34452	3.37395	86.2186	87.1613	40	4731.53	100
P. philadelphica	1	0.2355	87.1	91.33	14.25	6.40912	80.9889	33.9	19.0111	0.222127	40.2098	6.68926	0.502218	6.09179	2.90488	80.0645	84.3972	38	4494.95	100
P. philadelphica	1	0.273667	90.2	114.28	16.54	6.90931	80.653	49.7	19.347	0.23988	39.4142	7.13267	0.510945	5.96378	1.97113	77.1398	85.5268	40	4731.53	100
P. philadelphica	1	0.286167	93.6	116.89	17.29	6.76056	81.7235	30.3	18.2765	0.223638	37.12	7.79087	0.510846	6.09308	1.92837	72.6638	85.2083	38	4494.95	100
P. philadelphica	1	0.275333	91.7	114.55	16.64	6.88401	82.9327	38.6	17.0673	0.205797	39.3705	7.12142	0.624853	5.56589	2.29896	63.0077	85.4736	40	4731.53	100
P. philadelphica	1	0.2925	92.6	116.46	17.67	6.59083	79.5133	38.8	20.4867	0.257651	39.16	7.23856	0.543036	5.9452	2.10157	72.1131	84.8274	41	4849.81	100
P. philadelphica	1	0.281	90.89	105.32	16.12	6.8	78.32	40.21	19.21	0.213	38.72	7.11	0.55	5.99	2.32	73.09	84.6943	38	4494.95	100
P. philadelphica	1	0.241	91.74	111.49	15.45	6.96	83.86	42.87	18.61	0.251	40.41	7.01	0.52	6.04	2.74	75.86	86.1423	38	4494.95	100
P. philadelphica	0.75	0.187667	75.33	70.28	11.38	6.17575	74.5167	40.45	25.4833	0.341981	40.9818	7.43066	0.9	6.44165	1.55051	45.5354	83.8076	27	2549.43	100
P. philadelphica	0.75	0.1935	70.1	82.13	11.73	7.00171	77.8346	42.3	22.1654	0.284775	55.7345	8.00334	0.81	7.65289	2.2628	68.808	85.7178	25	2360.58	100
P. philadelphica	0.75	0.192167	74.9	85.29	11.65	7.32103	80	34.65	20	0.25	60.3411	8.33533	0.99	7.70551	2.196	60.9506	86.3407	26	2455	100
P. philadelphica	0.75	0.170333	78.1	75.72	10.34	7.32302	79.0856	28.16	20.9144	0.262515	49.0471	7.85666	0.8	7.57865	2.21851	61.3088	86.3444	27	2549.43	100
P. philadelphica	0.75	0.205167	72.15	94.97	12.43	7.64039	77.0716	34.9	22.9284	0.297495	50.8657	5.94336	0.75	6.87157	2.21352	67.821	86.9117	26	2455	100
P. philadelphica	0.75	0.199333	68.3	91.4	12.08	7.56623	80.6291	29.1	19.3709	0.240246	46.3364	6.59857	0.68	6.81796	2.28043	68.1418	86.7834	25	2360.58	100
P. philadelphica	0.75	0.171667	70.2	84.69	10.42	8.12764	79.3666	32.3	20.6334	0.259976	52.2121	6.09985	0.92	7.43815	2.37872	56.7523	87.6963	27	2549.43	100
P. philadelphica	0.75	0.1905	75.5	85.57	11.55	7.40866	76.5625	35	23.4375	0.297753	50.6849	6.04437	0.79	6.76112	2.32607	64.1581	86.5023	26	2455	100
P. philadelphica	0.75	0.181	70.98	84.9	11.78	7.03	77.43	33.45	20.01	0.301	49.33	7.01	0.78	6.98	2.31	65.09	86.1249	27	2549.43	100
P. philadelphica	0.75	0.201	75.17	82.61	11.12	7.62	78.83	35.77	23.72	0.259	52.22	7.07	0.88	7.34	2.05	58.28	86.5392	27	2549.43	100
P. philadelphica	0.5	0.084	56.9	38.36	5.16	7.43411	75.1938	35.2	24.8062	0.329897	44.7405	6.29376	0.483311	5.21081	1.6048	92.5709	86.5485	22	1546.54	100
P. philadelphica	0.5	0.0846667	64.2	37.87	5.2	7.28269	75.1923	32.4	24.8077	0.329923	48.6829	6.91604	0.57	5.43643	1.9219	85.4085	86.2688	20	1405.95	100
P. philadelphica	0.5	0.1005	66.9	44.71	6.15	7.26992	75.6098	30.3	24.3902	0.322581	46.8532	6.34055	0.64	4.68777	1.74858	73.2082	86.2447	21	1476.25	100
P. philadelphica	0.5	0.0768333	63.2	32.95	4.73	6.96617	76.5328	24.8	23.4672	0.30663	46.0973	6.29101	0.465697	5.10915	1.82132	98.9855	85.6449	20	1405.95	100
P. philadelphica	0.5	0.103833	59.3	45.81	6.35	7.21417	73.7008	28.3	26.2992	0.356838	48.2574	6.41897	0.558515	4.99485	1.70857	86.403	86.1384	23	1616.84	100
P. philadelphica	0.5	0.0963333	60.6	44.96	5.9	7.62034	71.5254	24.4	28.4746	0.398104	50.3387	6.38432	0.632803	4.74234	1.76803	79.5488	86.8772	22	1546.54	100
P. philadelphica	0.5	0.0915	59.5	39.45	5.61	7.03209	71.6578	29.9	28.3422	0.395522	48.4239	6.14775	0.51	4.93239	1.58508	94.9489	85.7795	20	1405.95	100
P. philadelphica	0.5	0.112667	56.2	47.63	6.88	6.92297	71.9477	20.3	28.0523	0.389899	48.3963	6.30638	0.58	4.87044	1.70047	83.4419	85.5553	21	1476.25	100
P. philadelphica	0.5	0.098	55.65	44.21	5.65	7.09	70.73	30.11	25.65	0.334	46.6	6.13	0.56	4.6	1.68	81.32	87.2201	20	1405.95	100
P. philadelphica	0.5	0.091	66.05	38.73	5.85	7.35	77.11	26.29	26.51	0.372	48.85	6.64	0.55	5.4	1.78	92.3	84.8954	22	1546.54	100
P. philadelphica	0.25	0.0335	36.4	12.89	2.13	6.05164	67.6056	24.4	32.3944	0.479167	45.2444	7.46931	0.489511	5.30815	1.2093	92.4278	83.4756	7	192	100
P. philadelphica	0.25	0.021	41.4	10.68	1.38	7.73913	69.5652	28.7	30.4348	0.4375	50.4122	6.54973	0.55	5.08581	1.37018	91.6585	87.0787	6	202	100
P. philadelphica	0.25	0.015	36.1	7.6	1.02	7.45098	69.6078	28.4	30.3922	0.43662	58.3452	7.07727	0.662622	5.94963	1.37777	88.052	86.5789	5	190	100
P. philadelphica	0.25	0.014	37.6	6.51	0.96	6.78125	71.875	21.9	28.125	0.391304	52.8369	7.02002	0.62	5.45654	1.35588	85.2208	85.2535	6	188	100
P. philadelphica	0.25	0.0193333	28.99	7.66	1.28	5.98438	67.1875	23.8	32.8125	0.488372	40.2812	7.22215	0.587159	6.29565	1.23789	68.6034	83.2898	7	212	100
P. philadelphica	0.25	0.0166667	29.2	7.66	1.12	6.83929	59.8214	24.6	40.1786	0.671642	32.2575	7.26142	0.492548	6.20205	0.939201	65.4912	85.3786	7	107	100
P. philadelphica	0.25	0.0133333	26.2	5.41	0.92	5.88043	66.3043	25.6	33.6957	0.508197	40.2583	6.80517	0.476403	6.03472	0.959054	84.5048	82.9945	6	221	100
P. philadelphica	0.25	0.0155	25.9	6.42	1.05	6.11429	63.8095	28.4	36.1905	0.567164	37.5757	7.01609	0.548594	6.21736	0.969025	68.4945	83.6449	5	202	100
P. philadelphica	0.25	0.018	28.8	7.09	1.19	5.91	67.02	23.45	31.23	0.512	45.23	6.98	0.53	5.68	1.23	80.34	83.2158	6	208	100
P. philadelphica	0.25	0.02	36.65	9.12	1.28	7.3	66.92	28	34.83	0.48	44.07	7.13	0.58	5.96	1.12	80.77	85.9649	7	198	100
P. philadelphica	0.125	0.002	16.7	1.26	0.24	5.25	83.3333	12.3	16.6667	0.2	39.3107	6.91544	1.18061	7.23223	1.3094	33.2969	80.9524	4	19	100
P. philadelphica	0.125	0.00183333	19.5	2.04	0.23	8.86957	86.9565	15.3	13.0435	0.15	42.2441	7.47483	0.671118	7.27559	1.27881	62.9458	88.7255	3	18	100
P. philadelphica	0.125	0.00633333	23.9	3.05	0.5	6.1	68	25.4	32	0.470588	45.8709	6.93966	0.486157	6.87323	1.1037	94.3539	83.6066	3	22	100
P. philadelphica	0.125	0.0055	19.2	3.01	0.45	6.68889	53.3333	21.3	46.6667	0.875	42.4208	6.95933	0.609401	7.00297	1.19578	69.6106	85.0498	3	19	100
P. philadelphica	0.125	0.00766667	18.14	2.58	0.58	4.44828	77.5862	19.2	22.4138	0.288889	39.0149	8.66502	0.549785	7.43719	1.42022	70.9639	77.5194	3	22	100
P. philadelphica	0.125	0.00616667	15.3	2.41	0.49	4.91837	71.4286	17.9	28.5714	0.4	39.0346	7.0329	0.55609	7.27444	1.31673	70.1947	79.668	4	18	100
P. philadelphica	0.125	0.00516667	16.4	2.03	0.43	4.72093	88.3721	8.5	11.6279	0.131579	40.236	8.28713	0.54806	6.794	1.24845	73.4153	78.8177	3	17	100
P. philadelphica	0.125	0.00433333	15.9	2.08	0.38	5.47368	89.4737	9.5	10.5263	0.117647	42.1654	6.62821	0.493118	5.9315	1.14718	85.5076	81.7308	3	19	100
P. philadelphica	0.125	0.005	17.7	2.12	0.34	5.78	75.43	14.67	23.12	0.312	41.23	7.09	0.55	7.1	1.13	76.12	83.9623	3	21	100
P. philadelphica	0.125	0.004	18.56	2.5	0.49	5.84	79.19	17.68	22.26	0.349	41.34	7.64	0.72	6.86	1.38	63.95	80.4	3	22	100

## Sheet: ANOVA_HID15
	Y-1	0.103631
	Y-2	0.109827
	Y-1	0.224169	0.148262	0.0998462	0.0305538	0.0153231
	Y-2	0.252283	0.184833	0.0906	0.0171167	0.0043
	T-1	0.238226
	T-2	0.166547
	T-3	0.0952231
	T-4	0.0238353
	T-5	0.00981154
	T-1	0.224169	0.252283
	T-2	0.148262	0.184833
	T-3	0.0998462	0.0906
	T-4	0.0305538	0.0171167
	T-5	0.0153231	0.0043

## Sheet: ANOVA_HID16
	Y-1	52.524
	Y-2	54.1212
	Y-1	80.58	71.44	59.24	32.21	19.15
	Y-2	90.18	72.413	59.34	31.699	16.974
	T-1	85.38
	T-2	71.9265
	T-3	59.29
	T-4	31.9545
	T-5	18.062
	T-1	80.58	90.18
	T-2	71.44	72.413
	T-3	59.24	59.34
	T-4	32.21	31.699
	T-5	19.15	16.974

## Sheet: ANOVA_HID17
	Y-1	76.68
	Y-2	50.42
	Y-1	147.6	105.8	79.6	31.7	18.7
	Y-2	118.7	70.7	41.6	14.3	6.8
	T-1	133.15
	T-2	88.25
	T-3	60.6
	T-4	23
	T-5	12.75
	T-1	147.6	118.7
	T-2	105.8	70.7
	T-3	79.6	41.6
	T-4	31.7	14.3
	T-5	18.7	6.8

## Sheet: ANOVA_HID18
	Y-1	6.866
	Y-2	6.7096
	Y-1	14.701	9.767	6.62	2.116	1.126
	Y-2	15.257	11.21	5.556	1.147	0.378
	T-1	14.979
	T-2	10.4885
	T-3	6.088
	T-4	1.6315
	T-5	0.752
	T-1	14.701	15.257
	T-2	9.767	11.21
	T-3	6.62	5.556
	T-4	2.116	1.147
	T-5	1.126	0.378

## Sheet: ANOVA_HID19
	Y-1	0.390325
	Y-2	0.346453
	Y-1	0.340064	0.375714	0.393831	0.421127	0.420889
	Y-2	0.299021	0.265533	0.317507	0.389546	0.460659
	T-1	0.319542
	T-2	0.320624
	T-3	0.355669
	T-4	0.405337
	T-5	0.440774
	T-1	0.340064	0.299021
	T-2	0.375714	0.265533
	T-3	0.393831	0.317507
	T-4	0.421127	0.389546
	T-5	0.420889	0.460659

## Sheet: ANOVA_HID20
	Y-1	0.342118
	Y-2	0.405299
	Y-1	0.423747	0.395761	0.382157	0.282454	0.226473
	Y-2	0.51102	0.515797	0.412272	0.282438	0.304967
	T-1	0.467384
	T-2	0.455779
	T-3	0.397215
	T-4	0.282446
	T-5	0.26572
	T-1	0.423747	0.51102
	T-2	0.395761	0.515797
	T-3	0.382157	0.412272
	T-4	0.282454	0.282438
	T-5	0.226473	0.304967

## Sheet: ANOVA_HID21
	Y-1	30.252
	Y-2	29.242
	Y-1	37.05	36.97	30.08	23.82	23.34
	Y-2	42.14	35.66	28.1	24.75	15.56
	T-1	39.595
	T-2	36.315
	T-3	29.09
	T-4	24.285
	T-5	19.45
	T-1	37.05	42.14
	T-2	36.97	35.66
	T-3	30.08	28.1
	T-4	23.82	24.75
	T-5	23.34	15.56

## Sheet: ANOVA_HID22
	Y-1	0.267557
	Y-2	0.248248
	Y-1	0.236189	0.228525	0.224013	0.296419	0.352638
	Y-2	0.189959	0.21867	0.27022	0.328016	0.234373
	T-1	0.213074
	T-2	0.223597
	T-3	0.247116
	T-4	0.312217
	T-5	0.293506
	T-1	0.236189	0.189959
	T-2	0.228525	0.21867
	T-3	0.224013	0.27022
	T-4	0.296419	0.328016
	T-5	0.352638	0.234373

## Sheet: ANOVA_HID23
	Y-1	0.382787
	Y-2	0.346249
	Y-1	0.31355	0.303643	0.290931	0.436631	0.56918
	Y-2	0.235228	0.280532	0.373988	0.492015	0.349481
	T-1	0.274389
	T-2	0.292087
	T-3	0.332459
	T-4	0.464323
	T-5	0.459331
	T-1	0.31355	0.235228
	T-2	0.303643	0.280532
	T-3	0.290931	0.373988
	T-4	0.436631	0.492015
	T-5	0.56918	0.349481

[truncated: 91 more sheets: ANOVA_HID24, ANOVA_HID25, ANOVA_HID26, ANOVA_HID27, ANOVA_HID28, ANOVA_HID29, Correlation tests_HID, Correlation tests_HID1, Correlation tests_HID2, Correlation tests_HID3, Correlation tests_HID4, Correlation tests_HID5, Histogram_HID, ANOVA_HID, ANOVA_HID1, ANOVA_HID2, ANOVA_HID3, ANOVA_HID4, ANOVA_HID5, ANOVA_HID6 …]
